# Supplementary material for: Evaluation of a Boron-Conjugated SRC Inhibitor Combined with Proton and X-Ray Irradiation in U-87 MG and U-87 MG IDH1R132H Glioma Cell Lines
Source: Pharmaceuticals (Basel). 2026 Feb 28;19(3):392. doi: 10.3390/ph19030392 (PMC13028696; doi:10.3390/ph19030392)
Supplement: Supplementary file 1 [file pharmaceuticals-19-00392-s001.zip]

Archive with 1 entries (1 files):
- pharmaceuticals-4126813-supplementary.pdf
